# Supplementary material for: Optical Diffraction Tomography and Raman Confocal Microscopy for the Investigation of Vacuoles Associated with Cancer Senescent Engulfing Cells
Source: Biosensors (Basel). 2023 Nov 7;13(11):973. doi: 10.3390/bios13110973 (PMC10669708; doi:10.3390/bios13110973)
Supplement: Supplementary file 1 [file biosensors-13-00973-s001.zip]

Archive with 1 entries (1 files):
- biosensors-2667782-supplementary.pdf
